# Supplementary material for: Resistance of a terrestrial plant community to local microhabitat changes
Source: Ecol Evol. 2018 Apr 24;8(10):5101–10. doi: 10.1002/ece3.4093 (PMC5980338; doi:10.1002/ece3.4093)
Supplement: Supplementary file 1 [file ECE3-8-5101-s001.c]

/*************internal processing*************/
#include<stdio.h>
#include<stdlib.h>
#include<assert.h>
#include<math.h>
#include<time.h>
#define NUMBER 100
#define DISPLAY_INTERVAL 1//50 //  æÊ\¦·éÔu
#define DISPLAY_MODE 0 // 0: æÊ\¦@1: t@CoÍ
//#define RAND_MAX 0x7FFF
#define FILENAME "microhabitatlocalitycode.xls"	//filename
/********field parameter********/

#define O 0			//species identifier
#define A 1
#define B 2
#define C 3
#define D 4
#define E 5
#define F 6
#define G 7
#define H 8
#define I 9
#define J 10
#define K 11
#define L 12
#define M 13
#define N 14
#define P 15
#define Q 16
#define R 17
#define S 18
#define T 19
#define U 20

#define SIZE 200            //lattice dimension
#define AREA (SIZE * SIZE)  //lattice size
#define outfield 10000      //parameter for disconnecting lattice edges
#define MaxStep 50000       //total number of generations
#define trial 50            //total number of trial runs
/*************parameter*************/

//species parameters
#define FdensA 0.03				//initial population density
#define BirthA 0.8				//basal fecundity rate (maximum for species A)
#define MortalA 0.1				//mortality rate
#define DispReachA 1			//dispersal distance

//BÌp[^
#define FdensB 0.03				//BÌú§x
#define BirthB BirthA-0.002*(B-1)			//BÌB¦
#define MortalB 0.1				//BÌS¦
#define DispReachB 1			//BÌíqUzÂ\ÍÍ

//CÌp[^
#define FdensC 0.03				//CÌú§x
#define BirthC BirthA-0.002*(C-1)			//CÌB¦
#define MortalC 0.1				//CÌS¦
#define DispReachC 1			//CÌíqUzÂ\ÍÍ

//DÌp[^
#define FdensD 0.03				//DÌú§x
#define BirthD BirthA-0.002*(D-1)				//DÌB¦
#define MortalD 0.1				//DÌS¦
#define DispReachD 1			//DÌíqUzÂ\ÍÍ

//EÌp[^
#define FdensE 0.03				//DÌú§x
#define BirthE BirthA-0.002*(E-1)				//DÌB¦
#define MortalE 0.1				//DÌS¦
#define DispReachE 1			//DÌíqUzÂ\ÍÍ

//FÌp[^
#define FdensF 0.03				//DÌú§x
#define BirthF BirthA-0.002*(F-1)			//DÌB¦
#define MortalF 0.1				//DÌS¦
#define DispReachF 1			//DÌíqUzÂ\ÍÍ

//GÌp[^
#define FdensG 0.03				//DÌú§x
#define BirthG BirthA-0.002*(G-1)				//DÌB¦
#define MortalG 0.1				//DÌS¦
#define DispReachG 1			//DÌíqUzÂ\ÍÍ

//HÌp[^
#define FdensH 0.03				//DÌú§x
#define BirthH BirthA-0.002*(H-1)				//DÌB¦
#define MortalH 0.1				//DÌS¦
#define DispReachH 1			//DÌíqUzÂ\ÍÍ

//IÌp[^
#define FdensI 0.03				//DÌú§x
#define BirthI BirthA-0.002*(I-1)				//DÌB¦
#define MortalI 0.1				//DÌS¦
#define DispReachI 1			//DÌíqUzÂ\ÍÍ

//JÌp[^
#define FdensJ 0.03				//DÌú§x
#define BirthJ BirthA-0.002*(J-1)				//DÌB¦
#define MortalJ 0.1				//DÌS¦
#define DispReachJ 1			//DÌíqUzÂ\ÍÍ

//KÌp[^
#define FdensK 0.03				//AÌú§x
#define BirthK BirthA-0.002*(K-1)				//AÌB¦
#define MortalK 0.1				//AÌS¦
#define DispReachK 1			//AÌíqUzÂ\ÍÍ

//LÌp[^
#define FdensL 0.03				//BÌú§x
#define BirthL BirthA-0.002*(L-1)				//BÌB¦
#define MortalL 0.1				//BÌS¦
#define DispReachL 1			//BÌíqUzÂ\ÍÍ

//MÌp[^
#define FdensM 0.03				//CÌú§x
#define BirthM BirthA-0.002*(M-1)				//CÌB¦
#define MortalM 0.1				//CÌS¦
#define DispReachM 1			//CÌíqUzÂ\ÍÍ

//NÌp[^
#define FdensN 0.03				//DÌú§x
#define BirthN BirthA-0.002*(N-1)				//DÌB¦
#define MortalN 0.1				//DÌS¦
#define DispReachN 1			//DÌíqUzÂ\ÍÍ

//PÌp[^
#define FdensP 0.03				//DÌú§x
#define BirthP BirthA-0.002*(P-1)				//DÌB¦
#define MortalP 0.1				//DÌS¦
#define DispReachP 1			//DÌíqUzÂ\ÍÍ

//QÌp[^
#define FdensQ 0.03				//DÌú§x
#define BirthQ BirthA-0.002*(Q-1)			//DÌB¦
#define MortalQ 0.1				//DÌS¦
#define DispReachQ 1			//DÌíqUzÂ\ÍÍ

//RÌp[^
#define FdensR 0.03				//DÌú§x
#define BirthR BirthA-0.002*(R-1)				//DÌB¦
#define MortalR 0.1				//DÌS¦
#define DispReachR 1			//DÌíqUzÂ\ÍÍ

//SÌp[^
#define FdensS 0.03				//DÌú§x
#define BirthS BirthA-0.002*(S-1)				//DÌB¦
#define MortalS 0.1				//DÌS¦
#define DispReachS 1			//DÌíqUzÂ\ÍÍ

//TÌp[^
#define FdensT 0.03				//DÌú§x
#define BirthT BirthA-0.002*(T-1)				//DÌB¦
#define MortalT 0.1				//DÌS¦
#define DispReachT 1			//DÌíqUzÂ\ÍÍ

//UÌp[^
#define FdensU 0.03				//DÌú§x
#define BirthU BirthA-0.002*(U-1)				//DÌB¦
#define MortalU 0.1				//DÌS¦
#define DispReachU 1			//DÌíqUzÂ\ÍÍ

/***********O[oÏ***********/
//species population density
static double	DensA,DensB,DensC,DensD,DensO,DensE,DensF,DensG,DensH,DensI,DensJ,DensK,DensL,DensM,DensN,DensU,DensP,DensQ,DensR,DensS,DensT;
//effective birth rate variable
double birthA;
double birthB;
double birthC;
double birthD;
double birthE;
double birthF;
double birthG;
double birthH;
double birthI;
double birthJ;
double birthK;
double birthL;
double birthM;
double birthN;
double birthP;
double birthQ;
double birthR;
double birthS;
double birthT;
double birthU;
//lattice system as a 2x2 array
int field[SIZE][SIZE];
//simulation steps
int step;
//microhabitat locality
double frevisionA[SIZE][SIZE];
double frevisionB[SIZE][SIZE];
double frevisionC[SIZE][SIZE];
double frevisionD[SIZE][SIZE];
double frevisionE[SIZE][SIZE];
double frevisionF[SIZE][SIZE];
double frevisionG[SIZE][SIZE];
double frevisionH[SIZE][SIZE];
double frevisionI[SIZE][SIZE];
double frevisionJ[SIZE][SIZE];
double frevisionK[SIZE][SIZE];
double frevisionL[SIZE][SIZE];
double frevisionM[SIZE][SIZE];
double frevisionN[SIZE][SIZE];
double frevisionP[SIZE][SIZE];
double frevisionQ[SIZE][SIZE];
double frevisionR[SIZE][SIZE];
double frevisionS[SIZE][SIZE];
double frevisionT[SIZE][SIZE];
double frevisionU[SIZE][SIZE];
//microhabitat locality if incorporated with mortality, value is 1 otherwise (used in the model).
double mrateA[SIZE][SIZE];
double mrateB[SIZE][SIZE];
double mrateC[SIZE][SIZE];
double mrateD[SIZE][SIZE];
double mrateE[SIZE][SIZE];
double mrateF[SIZE][SIZE];
double mrateG[SIZE][SIZE];
double mrateH[SIZE][SIZE];
double mrateI[SIZE][SIZE];
double mrateJ[SIZE][SIZE];
double mrateK[SIZE][SIZE];
double mrateL[SIZE][SIZE];
double mrateM[SIZE][SIZE];
double mrateN[SIZE][SIZE];
double mrateP[SIZE][SIZE];
double mrateQ[SIZE][SIZE];
double mrateR[SIZE][SIZE];
double mrateS[SIZE][SIZE];
double mrateT[SIZE][SIZE];
double mrateU[SIZE][SIZE];
//final population density of each species
double densA[MaxStep+1];
double densB[MaxStep+1];
double densC[MaxStep+1];
double densD[MaxStep+1];
double densE[MaxStep+1];
double densF[MaxStep+1];
double densG[MaxStep+1];
double densH[MaxStep+1];
double densI[MaxStep+1];
double densJ[MaxStep+1];
double densK[MaxStep+1];
double densL[MaxStep+1];
double densM[MaxStep+1];
double densN[MaxStep+1];
double densP[MaxStep+1];
double densQ[MaxStep+1];
double densR[MaxStep+1];
double densS[MaxStep+1];
double densT[MaxStep+1];
double densU[MaxStep+1];

/*	random integer generator between 0 and r-1	*/
int randPoint(int r){
	return rand()%r;
}
/*	random number generator between 0 and 1	*/
double drand48(){
	return (double)rand()/RAND_MAX;
}

/*	random number initializer/seeder 	*/
void srand48(long time_t){
	srand(time_t);
}

/*for connecting lattice edges (right to left and top to bottom)*/
int mod(int x){
	int z;
	z = (x+SIZE)%SIZE;
	return z;
}

/* for disconnecting lattice edges */
int mod2(int x){
	int z;
	if(x>SIZE-2){
		z =outfield;
	}
	else if(x<0){

		z =outfield;

	}
	else{
		z=x;
	}
	return z;
}

/*reproduction for global dispersion (anywhere in the lattice)*/
void ReproductionG(){
        int species;
	int rx, ry;
	int rx1, ry1;
	double revision=0,rate=1;

	rx=randPoint(SIZE); //random parent is chose
	ry=randPoint(SIZE);

	if(field[rx][ry]!=O){//check chosen parent if it exists

	  rx1=randPoint(SIZE);//random site in the lattice for the offspring
	  ry1=randPoint(SIZE);
    //check parents parameter depending on species identifier
	  if(field[rx][ry]==A){
	    revision=frevisionA[rx1][ry1]; //mircohabitat locality
	    rate=BirthA;//basal fecundity
	    species=A;//species assignment
	  }
	  else if(field[rx][ry]==B){
	    revision=frevisionB[rx1][ry1];
	    rate=BirthB;
	    species=B;
	  }
	  else if(field[rx][ry]==C){
	    revision=frevisionC[rx1][ry1];
	    rate=BirthC;
	    species=C;
	  }
	  else if(field[rx][ry]==D){
	    revision=frevisionD[rx1][ry1];
	    rate=BirthD;
	    species=D;
	  }
	  else if(field[rx][ry]==E){
	    revision=frevisionE[rx1][ry1];
	    rate=BirthE;
	    species=E;
	  }
	  else if(field[rx][ry]==F){
	    revision=frevisionF[rx1][ry1];
	    rate=BirthF;
	    species=F;
	  }
	  else if(field[rx][ry]==G){
	    revision=frevisionG[rx1][ry1];
	    rate=BirthG;
	    species=G;
	  }
	  else if(field[rx][ry]==H){
	    revision=frevisionH[rx1][ry1];
	    rate=BirthH;
	    species=H;
	  }
	  else if(field[rx][ry]==I){
	    revision=frevisionI[rx1][ry1];
	    rate=BirthI;
	    species=I;
	  }
	  else if(field[rx][ry]==J){
	    revision=frevisionJ[rx1][ry1];
	    rate=BirthJ;
	    species=J;
	  }
	  else if(field[rx][ry]==K){
	    revision=frevisionK[rx1][ry1];
	    rate=BirthK;
	    species=K;
	  }
	  else if(field[rx][ry]==L){
	    revision=frevisionL[rx1][ry1];
	    rate=BirthL;
	    species=L;
	  }
	  else if(field[rx][ry]==M){
	    revision=frevisionM[rx1][ry1];
	    rate=BirthM;
	    species=M;
	  }
	  else if(field[rx][ry]==N){
	    revision=frevisionN[rx1][ry1];
	    rate=BirthN;
	    species=N;
	  }
	  else if(field[rx][ry]==P){
	    revision=frevisionP[rx1][ry1];
	    rate=BirthP;
	    species=P;
	  }
	  else if(field[rx][ry]==Q){
	    revision=frevisionQ[rx1][ry1];
	    rate=BirthQ;
	    species=Q;
	  }
	  else if(field[rx][ry]==R){
	    revision=frevisionR[rx1][ry1];
	    rate=BirthR;
	    species=R;
	  }
	  else if(field[rx][ry]==S){
	    revision=frevisionS[rx1][ry1];
	    rate=BirthS;
	    species=S;
	  }
	  else if(field[rx][ry]==T){
	    revision=frevisionT[rx1][ry1];
	    rate=BirthT;
	    species=T;
	  }
	  else if(field[rx][ry]==U){
	    revision=frevisionU[rx1][ry1];
	    rate=BirthU;
	    species=U;
	  }
	  else{
	    printf("something is wrong in ReproductionG");
	  }
	  if((field[rx1][ry1]==O) && drand48()<rate*revision){//reproduce at site [rx1,rx2]
	    field[rx1][ry1]=species;
	  }
	}
}

/*reproduction for local dispersion (in neighboring sites only)*/
void ReproductionD(){
  int species;
  int rx, ry;
  int rx1,ry1;
  int r1,r2;
  double revision=0,rate=1;

  int Reach[31]={0,DispReachA,DispReachB,DispReachC,DispReachD,DispReachE,DispReachF,DispReachG,DispReachH,DispReachI,DispReachJ,DispReachK,DispReachL,DispReachM,DispReachN,DispReachP,DispReachQ,DispReachR,DispReachS,DispReachT,DispReachU};

  rx=randPoint(SIZE);//random parent is chosen
    ry=randPoint(SIZE);

  if(field[rx][ry]!=O){//check if chosen parent exists
    //check parents parameter depending on species identifier
    if(field[rx][ry]==A){
      rate=BirthA;//basal fecundity
      species=A;//species assignment
    }
    else if(field[rx][ry]==B){
      rate=BirthB;
      species=B;
    }
    else if(field[rx][ry]==C){
      rate=BirthC;
      species=C;
    }
    else if(field[rx][ry]==D){
      rate=BirthD;
      species=D;
    }
    else if(field[rx][ry]==E){
      rate=BirthE;
      species=E;
    }
    else if(field[rx][ry]==F){
      rate=BirthF;
      species=F;
    }
    else if(field[rx][ry]==G){
      rate=BirthG;
      species=G;
    }
    else if(field[rx][ry]==H){
      rate=BirthH;
      species=H;
    }
    else if(field[rx][ry]==I){
      rate=BirthI;
      species=I;
    }
    else if(field[rx][ry]==J){
      rate=BirthJ;
      species=J;
    }
  	else if(field[rx][ry]==K){
      rate=BirthK;
      species=K;
    }
    else if(field[rx][ry]==L){
      rate=BirthL;
      species=L;
    }
    else if(field[rx][ry]==M){
      rate=BirthM;
      species=M;
    }
    else if(field[rx][ry]==N){
      rate=BirthN;
      species=N;
    }
    else if(field[rx][ry]==P){
      rate=BirthP;
      species=P;
    }
    else if(field[rx][ry]==Q){
      rate=BirthQ;
      species=Q;
    }
    else if(field[rx][ry]==R){
      rate=BirthR;
      species=R;
    }
    else if(field[rx][ry]==S){
      rate=BirthS;
      species=S;
    }
    else if(field[rx][ry]==T){
      rate=BirthT;
      species=T;
    }else if(field[rx][ry]==U){
      rate=BirthU;
      species=U;
    }
    else{
      printf("something is wrong in ReproductionD1.");
    }

    do{
      do{
	r1=randPoint(Reach[species]*2+1)-Reach[species];
	r2=randPoint(Reach[species]*2+1)-Reach[species];
      }while(r1==0&&r2==0);									//except site occupied by parent
    }while(abs(r1)+abs(r2)>=Reach[species]+1);				//distance from parent should be within reach
    //


    rx1=mod(rx+r1);     //random neighboring site is chosen
    ry1=mod(ry+r2);
    //determine birth rate based on species identifier
    if(field[rx][ry]==A){
      revision=frevisionA[rx1][ry1];
    }
    else if(field[rx][ry]==B){
      revision=frevisionB[rx1][ry1];
    }
    else if(field[rx][ry]==C){
      revision=frevisionC[rx1][ry1];
    }
    else if(field[rx][ry]==D){
      revision=frevisionD[rx1][ry1];
    }
    else if(field[rx][ry]==E){
      revision=frevisionE[rx1][ry1];
    }
    else if(field[rx][ry]==F){
      revision=frevisionF[rx1][ry1];
    }
    else if(field[rx][ry]==G){
      revision=frevisionG[rx1][ry1];
    }
    else if(field[rx][ry]==H){
      revision=frevisionH[rx1][ry1];
    }
    else if(field[rx][ry]==I){
      revision=frevisionI[rx1][ry1];
    }
    else if(field[rx][ry]==J){
      revision=frevisionJ[rx1][ry1];
    }
  	else if(field[rx][ry]==K){
      revision=frevisionK[rx1][ry1];
    }
    else if(field[rx][ry]==L){
      revision=frevisionL[rx1][ry1];
    }
    else if(field[rx][ry]==M){
      revision=frevisionM[rx1][ry1];
    }
    else if(field[rx][ry]==N){
      revision=frevisionN[rx1][ry1];
    }
    else if(field[rx][ry]==P){
      revision=frevisionP[rx1][ry1];
    }
    else if(field[rx][ry]==Q){
      revision=frevisionQ[rx1][ry1];
    }
    else if(field[rx][ry]==R){
      revision=frevisionR[rx1][ry1];
    }
    else if(field[rx][ry]==S){
      revision=frevisionS[rx1][ry1];
    }
    else if(field[rx][ry]==T){
      revision=frevisionT[rx1][ry1];
    }
    else if(field[rx][ry]==U){
      revision=frevisionU[rx1][ry1];
    }
    else{
      printf("something is wrong in ReproductionD2.");
    }
    /*reproduction*/
    //if(rx1!=outfield && ry1!=outfield){
    if((field[rx1][ry1]==O) && drand48()<rate*revision){//reproduce at chosen site
      field[rx1][ry1]=species;
    }
    //}
  }
}

/*mortality process*/
void Mortal(){

  int rx,ry;
  double rate=0, die;

  rx=randPoint(SIZE);       //choose random individual to possibly die
  ry=randPoint(SIZE);

  if(field[rx][ry]!=O){     //check if chosen site is occupied
    if(field[rx][ry]==A){   //determine mortality rate depending on species identifier
      rate=mrateA[rx][ry];
      die=MortalA;
    }
    else if(field[rx][ry]==B){
      rate=mrateB[rx][ry];
      die=MortalB;
    }
    else if(field[rx][ry]==C){
      rate=mrateC[rx][ry];
      die=MortalC;
    }
    else if(field[rx][ry]==D){
      rate=mrateD[rx][ry];
      die=MortalD;
    }
    else if(field[rx][ry]==E){
      rate=mrateE[rx][ry];
      die=MortalE;
    }
    else if(field[rx][ry]==F){
      rate=mrateF[rx][ry];
      die=MortalF;
    }
    else if(field[rx][ry]==G){
      rate=mrateG[rx][ry];
      die=MortalG;
    }
    else if(field[rx][ry]==H){
      rate=mrateH[rx][ry];
      die=MortalH;
    }
    else if(field[rx][ry]==I){
      rate=mrateI[rx][ry];
      die=MortalI;
    }
    else if(field[rx][ry]==J){
      rate=mrateJ[rx][ry];
      die=MortalJ;
    }
    else if(field[rx][ry]==K){
      rate=mrateK[rx][ry];
      die=MortalK;
    }
    else if(field[rx][ry]==L){
      rate=mrateL[rx][ry];
      die=MortalL;
    }
    else if(field[rx][ry]==M){
      rate=mrateM[rx][ry];
      die=MortalM;
    }
    else if(field[rx][ry]==N){
      rate=mrateN[rx][ry];
      die=MortalN;
    }
    else if(field[rx][ry]==P){
      rate=mrateP[rx][ry];
      die=MortalP;
    }
    else if(field[rx][ry]==Q){
      rate=mrateQ[rx][ry];
      die=MortalQ;
    }
    else if(field[rx][ry]==R){
      rate=mrateR[rx][ry];
      die=MortalR;
    }
    else if(field[rx][ry]==S){
      rate=mrateS[rx][ry];
      die=MortalS;
    }
    else if(field[rx][ry]==T){
      rate=mrateT[rx][ry];
      die=MortalT;
    }
    else if(field[rx][ry]==U){
      rate=mrateU[rx][ry];
      die=MortalU;
    }
    else{
      printf("something is wrong in mortal");
    }

    if(drand48()<die*rate){//chosen individual dies
      field[rx][ry]=O;
    }
  }
}
/*lattice model initializer*/
void format(){
  int i,j;
  for(i=0;i<SIZE;i++){
    for(j=0;j<SIZE;j++){
      field[i][j]=O;        //lattice is initially empty
      frevisionA[i][j]=1;   //microhabitat localities are set to 1 initially
      frevisionB[i][j]=1;
      frevisionC[i][j]=1;
      frevisionD[i][j]=1;
      frevisionE[i][j]=1;
      frevisionF[i][j]=1;
      frevisionG[i][j]=1;
      frevisionH[i][j]=1;
      frevisionI[i][j]=1;
      frevisionJ[i][j]=1;
      frevisionK[i][j]=1;
      frevisionL[i][j]=1;
      frevisionM[i][j]=1;
      frevisionN[i][j]=1;
      frevisionP[i][j]=1;
      frevisionQ[i][j]=1;
      frevisionR[i][j]=1;
      frevisionS[i][j]=1;
      frevisionT[i][j]=1;
      frevisionU[i][j]=1;

      mrateA[i][j]=1;       //microhabitat locality if incorporated in mortality rates
      mrateB[i][j]=1;       //In this model, all of these values stay at 1 since microhabitat locality affects birth rate only.
      mrateC[i][j]=1;
      mrateD[i][j]=1;
      mrateE[i][j]=1;
      mrateF[i][j]=1;
      mrateG[i][j]=1;
      mrateH[i][j]=1;
      mrateI[i][j]=1;
      mrateJ[i][j]=1;
      mrateK[i][j]=1;
      mrateL[i][j]=1;
      mrateM[i][j]=1;
      mrateN[i][j]=1;
      mrateP[i][j]=1;
      mrateQ[i][j]=1;
      mrateR[i][j]=1;
      mrateS[i][j]=1;
      mrateT[i][j]=1;
      mrateU[i][j]=1;
    }
  }
}
/*microhabitat locality initializer for mortality (not used in this model)*/
void format2(){
  int i,j;
  for(i=0;i<SIZE;i++){
    for(j=0;j<SIZE;j++){
      frevisionA[i][j]=1;
      frevisionB[i][j]=1;
      frevisionC[i][j]=1;
      frevisionD[i][j]=1;
      frevisionE[i][j]=1;
      frevisionF[i][j]=1;
      frevisionG[i][j]=1;
      frevisionH[i][j]=1;
      frevisionI[i][j]=1;
      frevisionJ[i][j]=1;
      frevisionK[i][j]=1;
      frevisionL[i][j]=1;
      frevisionM[i][j]=1;
      frevisionN[i][j]=1;
      frevisionP[i][j]=1;
      frevisionQ[i][j]=1;
      frevisionR[i][j]=1;
      frevisionS[i][j]=1;
      frevisionT[i][j]=1;
      frevisionU[i][j]=1;

      mrateA[i][j]=drand48();
      mrateB[i][j]=drand48();
      mrateC[i][j]=drand48();
      mrateD[i][j]=drand48();
      mrateE[i][j]=drand48();
      mrateF[i][j]=drand48();
      mrateG[i][j]=drand48();
      mrateH[i][j]=drand48();
      mrateI[i][j]=drand48();
      mrateJ[i][j]=drand48();
      mrateK[i][j]=drand48();
      mrateL[i][j]=drand48();
      mrateM[i][j]=drand48();
      mrateN[i][j]=drand48();
      mrateP[i][j]=drand48();
      mrateQ[i][j]=drand48();
      mrateR[i][j]=drand48();
      mrateS[i][j]=drand48();
      mrateT[i][j]=drand48();
      mrateU[i][j]=drand48();
    }
  }
}

/*For initially populating the lattice space by all species
with equal initial densities as set in the list of parameters.*/
void dispose(int species,double density){
  int num,i,j;
  int limit=(int)(AREA*density);

  for(num=0;num<limit;num++){
    do{
      i=randPoint(SIZE);
      j=randPoint(SIZE);
    }while(field[i][j]!=O);

    if(species==A){
      if(frevisionA[i][j]!=0){
	field[i][j]=species;
      }
      else if(frevisionA[i][j]==0){
	num--;
      }
    }
    else if(species==B){
      if(frevisionB[i][j]!=0){
	field[i][j]=species;
      }
      else if(frevisionB[i][j]==0){
	num--;
      }
    }
    else if(species==C){
      if(frevisionC[i][j]!=0){
	field[i][j]=species;
      }
      else if(frevisionC[i][j]==0){
	num--;
      }
    }
    else if(species==D){
      if(frevisionD[i][j]!=0){
	field[i][j]=species;
      }
      else if(frevisionD[i][j]==0){
	num--;
      }
    }
    else if(species==E){
      if(frevisionE[i][j]!=0){
	field[i][j]=species;
      }
      else if(frevisionE[i][j]==0){
	num--;
      }
    }
    else if(species==F){
      if(frevisionF[i][j]!=0){
	field[i][j]=species;
      }
      else if(frevisionF[i][j]==0){
	num--;
      }
    }
    else if(species==G){
      if(frevisionG[i][j]!=0){
	field[i][j]=species;
      }
      else if(frevisionG[i][j]==0){
	num--;
      }
    }
    else if(species==H){
      if(frevisionH[i][j]!=0){
	field[i][j]=species;
      }
      else if(frevisionH[i][j]==0){
	num--;
      }
    }
    else if(species==I){
      if(frevisionI[i][j]!=0){
	field[i][j]=species;
      }
      else if(frevisionI[i][j]==0){
	num--;
      }
    }
    else if(species==J){
      if(frevisionJ[i][j]!=0){
	field[i][j]=species;
      }
      else if(frevisionJ[i][j]==0){
	num--;
      }
    }
    else if(species==K){
      if(frevisionK[i][j]!=0){
	field[i][j]=species;
      }
      else if(frevisionK[i][j]==0){
	num--;
      }
    }
    else if(species==L){
      if(frevisionL[i][j]!=0){
	field[i][j]=species;
      }
      else if(frevisionL[i][j]==0){
	num--;
      }
    }
    else if(species==M){
      if(frevisionM[i][j]!=0){
	field[i][j]=species;
      }
      else if(frevisionM[i][j]==0){
	num--;
      }
    }
    else if(species==N){
      if(frevisionN[i][j]!=0){
	field[i][j]=species;
      }
      else if(frevisionN[i][j]==0){
	num--;
      }
    }
    else if(species==P){
      if(frevisionP[i][j]!=0){
	field[i][j]=species;
      }
      else if(frevisionP[i][j]==0){
	num--;
      }
    }
    else if(species==Q){
      if(frevisionQ[i][j]!=0){
	field[i][j]=species;
      }
      else if(frevisionQ[i][j]==0){
	num--;
      }
    }
    else if(species==R){
      if(frevisionR[i][j]!=0){
	field[i][j]=species;
      }
      else if(frevisionR[i][j]==0){
	num--;
      }
    }
    else if(species==S){
      if(frevisionS[i][j]!=0){
	field[i][j]=species;
      }
      else if(frevisionS[i][j]==0){
	num--;
      }
    }
    else if(species==T){
      if(frevisionT[i][j]!=0){
	field[i][j]=species;
      }
      else if(frevisionT[i][j]==0){
	num--;
      }
    }
    else if(species==U){
      if(frevisionU[i][j]!=0){
	field[i][j]=species;
      }
      else if(frevisionU[i][j]==0){
	num--;
      }
    }
  }
}

/*Microhabitat locality is generated between 0 and 1
and assigned to each species per lattice site.*/
void disprevC(){
  int i,j;

  for(i=0;i<SIZE;i++){
    for(j=0;j<SIZE;j++){
      frevisionA[i][j]=drand48();
      frevisionB[i][j]=drand48();
      frevisionC[i][j]=drand48();
      frevisionD[i][j]=drand48();
      frevisionE[i][j]=drand48();
      frevisionF[i][j]=drand48();
      frevisionG[i][j]=drand48();
      frevisionH[i][j]=drand48();
      frevisionI[i][j]=drand48();
      frevisionJ[i][j]=drand48();
      frevisionK[i][j]=drand48();
      frevisionL[i][j]=drand48();
      frevisionM[i][j]=drand48();
      frevisionN[i][j]=drand48();
      frevisionP[i][j]=drand48();
      frevisionQ[i][j]=drand48();
      frevisionR[i][j]=drand48();
      frevisionS[i][j]=drand48();
      frevisionT[i][j]=drand48();
      frevisionU[i][j]=drand48();
    }
  }
}

/* Population density counter */
double CountDensity(int target){
  int i,j;
  double number=0;
  double density=0.0;
  for(i=0;i<SIZE;i++){
    for(j=0;j<SIZE;j++){
      if(field[i][j]==target){
	number++;
      }
    }
  }
  density=number/AREA;
  return(density);
}

/*Main program*/
main(){
  FILE *fp;
  if ((fp = fopen(FILENAME, "w")) == NULL) {
    printf("file open error!!\n");
    exit(EXIT_FAILURE);
  }

  srand((unsigned)time(NULL));  //random number seeder

  double s=0,a=0;
  int n=0,p=0,m=0,size=0,area;
    //Use this to change the difference between basal fecundities among species.
	/*birthA=0;
	birthB=birthA-a*(B-1);
	birthC=birthA-a*(C-1);
	birthD=birthA-a*(D-1);
	birthE=birthA-a*(E-1);
	birthF=birthA-a*(F-1);
	birthG=birthA-a*(G-1);
	birthH=birthA-a*(H-1);
	birthI=birthA-a*(I-1);
	birthJ=birthA-a*(J-1);
	birthK=birthA-a*(K-1);
	birthL=birthA-a*(L-1);
	birthM=birthA-a*(M-1);
	birthN=birthA-a*(N-1);
	birthP=birthA-a*(P-1);
	birthQ=birthA-a*(Q-1);
	birthR=birthA-a*(R-1);
	birthS=birthA-a*(S-1);
	birthT=birthA-a*(T-1);
	birthU=birthA-a*(U-1);*/

	//printf("lattice size is %d*%d\n",SIZE,SIZE);
	//printf("birthA is %f\n",birthA);

  for(p=0;p<=MaxStep;p++){		//Population densities are initially set to 0 for all species.
    densA[p]=0;
    densB[p]=0;
    densC[p]=0;
    densD[p]=0;
    densE[p]=0;
    densF[p]=0;
    densG[p]=0;
    densH[p]=0;
    densI[p]=0;
    densJ[p]=0;
    densK[p]=0;
    densL[p]=0;
    densM[p]=0;
    densN[p]=0;
    densP[p]=0;
    densQ[p]=0;
    densR[p]=0;
    densS[p]=0;
    densT[p]=0;
    densU[p]=0;
  }			//end  of density initializer

  for(n=0;n<=trial-1;n+=1){	//Start of trial run. In the model, each simulation instance is performed 50 times.
    //printf("%d\n",n);

    format();

    disprevC();					//microhabitat localities are initialized

    dispose(A,FdensA);		    //Populate empty lattice randomly
    dispose(B,FdensB);
    dispose(C,FdensC);
    dispose(D,FdensD);
    dispose(E,FdensE);
    dispose(F,FdensF);
    dispose(G,FdensG);
    dispose(H,FdensH);
    dispose(I,FdensI);
    dispose(J,FdensJ);
    dispose(K,FdensK);
    dispose(L,FdensL);
    dispose(M,FdensM);
    dispose(N,FdensN);
    dispose(P,FdensP);
    dispose(Q,FdensQ);
    dispose(R,FdensR);
    dispose(S,FdensS);
    dispose(T,FdensT);
    dispose(U,FdensU);

    step=0;

    for(step=0;step<=MaxStep;step++){			//Generation start
      int m;

      if ((step % 1000 == 0) && (step != 0)){
        disprevC();			}//change microhabitat localities

      for (m=1;m<=AREA;m++){
	//reproduction process(global)
		ReproductionG();
	//reproduction process(local)
		//ReproductionD();

	//mortality process
	Mortal();
      }

    //Count population densities of each species
    densA[step]=CountDensity(A);
	densB[step]=CountDensity(B);
	densC[step]=CountDensity(C);
	densD[step]=CountDensity(D);
	densE[step]=CountDensity(E);
	densF[step]=CountDensity(F);
	densG[step]=CountDensity(G);
	densH[step]=CountDensity(H);
	densI[step]=CountDensity(I);
	densJ[step]=CountDensity(J);
	densK[step]=CountDensity(K);
	densL[step]=CountDensity(L);
	densM[step]=CountDensity(M);
	densN[step]=CountDensity(N);
	densP[step]=CountDensity(P);
	densQ[step]=CountDensity(Q);
	densR[step]=CountDensity(R);
	densS[step]=CountDensity(S);
	densT[step]=CountDensity(T);
	densU[step]=CountDensity(U);

	  //density output
        fprintf(fp, "%4d	", step);
		fprintf(fp, "%1.4f	", densA[step]);
		fprintf(fp, "%1.4f	", densB[step]);
		fprintf(fp, "%1.4f	", densC[step]);
		fprintf(fp, "%1.4f	", densD[step]);
		fprintf(fp, "%1.4f	", densE[step]);
		fprintf(fp, "%1.4f	", densF[step]);
		fprintf(fp, "%1.4f	", densG[step]);
		fprintf(fp, "%1.4f	", densH[step]);
		fprintf(fp, "%1.4f	", densI[step]);
		fprintf(fp, "%1.4f	", densJ[step]);
		fprintf(fp, "%1.4f	", densK[step]);
		fprintf(fp, "%1.4f	", densL[step]);
		fprintf(fp, "%1.4f	", densM[step]);
		fprintf(fp, "%1.4f	", densN[step]);
		fprintf(fp, "%1.4f	", densP[step]);
		fprintf(fp, "%1.4f	", densQ[step]);
		fprintf(fp, "%1.4f	", densR[step]);
		fprintf(fp, "%1.4f	", densS[step]);
		fprintf(fp, "%1.4f	", densT[step]);
		fprintf(fp, "%1.4f	", densU[step]);
		fprintf(fp,"\n");
/*
		printf("%1.4f	",densA[step]);
		printf("%1.4f	",densB[step]);
		printf("%1.4f	",densC[step]);
		printf("%1.4f	",densD[step]);
		printf("%1.4f	",densE[step]);
		printf("%1.4f	",densF[step]);
		printf("%1.4f	",densG[step]);
		printf("%1.4f	",densH[step]);
		printf("%1.4f	",densI[step]);
		printf("%1.4f	",densJ[step]);
		printf("%1.4f	",densK[step]);
		printf("%1.4f	",densL[step]);
		printf("%1.4f	",densM[step]);
		printf("%1.4f	",densN[step]);
		printf("%1.4f	",densP[step]);
		printf("%1.4f	",densQ[step]);
		printf("%1.4f	",densR[step]);
		printf("%1.4f	",densS[step]);
		printf("%1.4f	",densT[step]);
		printf("%1.4f	",densU[step]);
		printf("\n");*/


    	if(step==MaxStep){			//species counter


	if(densA[step]>0){
	  s++;
	}
	if(densB[step]>0){
	  s++;
	}
	if(densC[step]>0){
	  s++;
	}
	if(densD[step]>0){
	  s++;
	}
	if(densE[step]>0){
	  s++;
	}
	if(densF[step]>0){
	  s++;
	}
	if(densG[step]>0){
	  s++;
	}
	if(densH[step]>0){
	  s++;
	}
	if(densI[step]>0){
	  s++;
	}
	if(densJ[step]>0){
	  s++;
	}
	if(densK[step]>0){
	  s++;
	}
	if(densL[step]>0){
	  s++;
	}
	if(densM[step]>0){
	  s++;
	}
	if(densN[step]>0){
	  s++;
	}
	if(densP[step]>0){
	  s++;
	}
	if(densQ[step]>0){
	  s++;
	}
	if(densR[step]>0){
	  s++;
	}
	if(densS[step]>0){
	  s++;
	}
	if(densT[step]>0){
	  s++;
	}
	if(densU[step]>0){
	  s++;
	}

	//n=0;

    }		//end of species counter

     printf("%d\n",step);

    }		//end  of 1 trial

  }		//end of trial

  	//fprintf(fp,"%f,",s/trial);
    //Print actual lattice system after Maxstep generations.
  	 /*   int i, j;
    for (i=0; i<SIZE; i++)
        {for (j=0; j<SIZE; j++)
            {fprintf(fp, "%3d\t", field[i][j]);
        }
        fprintf(fp,"\n");
	}*/
    //End of trial run
    fprintf(fp,"\n");
    printf("number of survivors is %f\n",s/trial);
    printf("lattice size is %d*%d\n",SIZE,SIZE);
  	//printf("birthA is %f\n",birthA);
  fclose(fp);
}
